# Supplementary material for: The Sugar Transporter family in wheat (Triticum aestivum. L): genome-wide identification, classification, and expression profiling during stress in seedlings
Source: PeerJ. 2021 May 4;9:e11371. doi: 10.7717/peerj.11371 (PMC8103919; doi:10.7717/peerj.11371)
Supplement: Table S3 [file peerj-09-11371-s003.xlsx]

## Sheet: Sheet1
Supplemental Table S3. STP proteins from Arabidopsis thaliana, wheat, rice, brachypodium distachyon, foxtail millet, Manihot esculenta, and Ricinus communis used for phylogenetic analysis.
Specie	Gene Name	Accession numbers in Phytozome or Genbank
Arabidopsis thaliana	AtSTP1	AT1G11260
	AtSTP2	AT1G07340
	AtSTP3	AT5G61520
	AtSTP4	AT3G19930
	AtSTP5	AT1G34580
	AtSTP6	AT3G05960
	AtSTP7	AT4G02050
	AtSTP8	AT5G26250
	AtSTP9	AT1G50310
	AtSTP10	AT3G19940
	AtSTP11	AT5G23270
	AtSTP12	AT4G21480
	AtSTP13	AT5G26340
	AtSTP14	AT1G77210
Triticum aestivum	See table1 for details
Oryza sativa(Rice)	OsMST1	Os04g0452700
	OsMST2	Os03g0594400
	OsMST3	Os07g0106200
	OsMST4	Os03g0218400
	OsMST5	Os08g0178200
	OsMST6	Os07g0559700
	OsMST7	Os01g0567600
	OsMST8	Os01g0567500
Brachypodium distachyum	BdMST1	XP_003581302.1
	BdMST3	XP_003557694.2
	BdMST4	XP_003575949.1
	BdMST5	XP_003573411.1
	BdMST6	XP_003565750.2
	BdMST8	XP_003574793.1
Setaria italica（Foxtail millet）	SiMST1	XP_004977694.1
	SiMST2	XP_004982564.1
	SiMST3	XP_004955303.1
	SiMST4	XP_004985175.1
	SiMST5	XP_004972717.1
	SiMST6	XP_004959340.1
	SiMST7	XP_004951845.1
	SiMST8	XP_022682939.1
Manihot esculenta（Cassava）	Manes.01G067100.1	Manes.01G067100.1
	Manes.01G164600.1	Manes.01G164600.1
	Manes.01G182200.1	Manes.01G182200.1
	Manes.02G122000.1	Manes.02G122000.1
	Manes.02G122100.1	Manes.02G122100.1
	Manes.03G025000.1	Manes.03G025000.1
	Manes.03G180400.1	Manes.03G180400.1
	Manes.03G180600.1	Manes.03G180600.1
	Manes.04G053100.1	Manes.04G053100.1
	Manes.06G132600.1	Manes.06G132600.1
	Manes.06G132700.1	Manes.06G132700.1
	Manes.11G102900.1	Manes.11G102900.1
	Manes.14G139800.1	Manes.14G139800.1
	Manes.15G027100.1	Manes.15G027100.1
	Manes.15G027300.1	Manes.15G027300.1
	Manes.15G030700.1	Manes.15G030700.1
	Manes.16G020100.1	Manes.16G020100.1
	Manes.16G111500.1	Manes.16G111500.1
	Manes.17G033300.1	Manes.17G033300.1
	Manes.18G067900.1	Manes.18G067900.1
Ricinus communis	29681.t000003	29681.m001298
	29681.t000004	29681.m001299
	29716.t000007	29716.m000304
	29716.t000013	29716.m000310
	29737.t000051	29737.m001257
	29757.t000023	29757.m000728
	29757.t000030	29757.m000735
	29757.t000036	29757.m000741
	29844.t000101	29844.m003255
	29844.t000213	29844.m003367
	29844.t000215	29844.m003369
	29908.t000074	29908.m006023
	29908.t000075	29908.m006024
	29933.t000054	29933.m001432
	30024.t000068	30024.m001751
	30110.t000004	30110.m000714
	30113.t000005	30113.m001429
	30147.t000532	30147.m014261
	30190.t000358	30190.m011122
	56072.t000003	56072.m000046
