# Supplementary material for: The Sugar Transporter family in wheat (Triticum aestivum. L): genome-wide identification, classification, and expression profiling during stress in seedlings
Source: PeerJ. 2021 May 4;9:e11371. doi: 10.7717/peerj.11371 (PMC8103919; doi:10.7717/peerj.11371)
Supplement: Table S4 [file peerj-09-11371-s004.xlsx]

## Sheet: Sheet1
Table S4: Bio-linux was used to identify tandem repeat gene pairs and their parameters.
Tandem repeat pairs		P-value
TaSTP1	TaSTP9	0
TaSTP1	TaSTP72	4e-110
TaSTP3	TaSTP5	0
TaSTP3	TaSTP10	0
TaSTP3	TaSTP50	1e-143
TaSTP3	TaSTP46	8e-139
TaSTP4	TaSTP11	0
TaSTP4	TaSTP6	0
TaSTP5	TaSTP10	0
TaSTP5	TaSTP50	4e-125
TaSTP5	TaSTP46	4e-119
TaSTP6	TaSTP11	0
TaSTP7	TaSTP33	2e-148
TaSTP7	TaSTP35	4e-116
TaSTP9	TaSTP1	0
TaSTP9	TaSTP72	4e-110
TaSTP10	TaSTP50	2e-127
TaSTP10	TaSTP46	7e-124
TaSTP12	TaSTP19	0
TaSTP12	TaSTP20	0
TaSTP13	TaSTP27	0
TaSTP13	TaSTP20	0
TaSTP13	TaSTP37	0
TaSTP13	TaSTP39	0
TaSTP13	TaSTP36	0
TaSTP13	TaSTP34	0
TaSTP13	TaSTP40	0
TaSTP14	TaSTP21	0
TaSTP14	TaSTP28	0
TaSTP15	TaSTP29	0
TaSTP15	TaSTP22	0
TaSTP15	TaSTP23	2e-108
TaSTP16	TaSTP23	0
TaSTP16	TaSTP30	0
TaSTP17	TaSTP31	0
TaSTP18	TaSTP32	0
TaSTP18	TaSTP26	0
TaSTP20	TaSTP27	0
TaSTP20	TaSTP37	0
TaSTP20	TaSTP39	0
TaSTP20	TaSTP36	0
TaSTP20	TaSTP40	0
TaSTP20	TaSTP34	0
TaSTP21	TaSTP28	0
TaSTP22	TaSTP29	0
TaSTP22	TaSTP23	2e-108
TaSTP22	TaSTP30	4e-91
TaSTP23	TaSTP30	0
TaSTP23	TaSTP29	1e-106
TaSTP26	TaSTP32	0
TaSTP27	TaSTP37	0
TaSTP27	TaSTP39	0
TaSTP27	TaSTP36	0
TaSTP27	TaSTP34	0
TaSTP27	TaSTP40	0
TaSTP33	TaSTP38	0
TaSTP33	TaSTP35	0
TaSTP34	TaSTP40	0
TaSTP34	TaSTP36	0
TaSTP34	TaSTP39	0
TaSTP34	TaSTP37	0
TaSTP35	TaSTP38	0
TaSTP36	TaSTP40	0
TaSTP36	TaSTP39	0
TaSTP36	TaSTP37	0
TaSTP37	TaSTP39	0
TaSTP37	TaSTP40	0
TaSTP39	TaSTP40	0
TaSTP41	TaSTP48	0
TaSTP41	TaSTP44	0
TaSTP42	TaSTP69	0
TaSTP42	TaSTP63	0
TaSTP42	TaSTP67	0
TaSTP42	TaSTP68	0
TaSTP42	TaSTP55	0
TaSTP42	TaSTP70	0
TaSTP42	TaSTP54	0
TaSTP42	TaSTP62	0
TaSTP42	TaSTP53	0
TaSTP42	TaSTP61	0
TaSTP42	TaSTP66	0
TaSTP43	TaSTP77	0
TaSTP43	TaSTP80	0
TaSTP44	TaSTP48	0
TaSTP44	TaSTP75	0
TaSTP45	TaSTP49	0
TaSTP45	TaSTP56	0
TaSTP46	TaSTP50	0
TaSTP48	TaSTP75	1e-180
TaSTP49	TaSTP56	0
TaSTP51	TaSTP59	0
TaSTP51	TaSTP64	0
TaSTP52	TaSTP65	0
TaSTP52	TaSTP60	0
TaSTP53	TaSTP66	0
TaSTP53	TaSTP61	0
TaSTP53	TaSTP67	0
TaSTP53	TaSTP54	0
TaSTP53	TaSTP68	0
TaSTP53	TaSTP69	0
TaSTP53	TaSTP63	0
TaSTP53	TaSTP55	0
TaSTP53	TaSTP62	0
TaSTP53	TaSTP70	0
TaSTP54	TaSTP67	0
TaSTP54	TaSTP62	0
TaSTP54	TaSTP63	0
TaSTP54	TaSTP68	0
TaSTP54	TaSTP55	0
TaSTP54	TaSTP69	0
TaSTP54	TaSTP66	0
TaSTP54	TaSTP61	0
TaSTP54	TaSTP70	0
TaSTP55	TaSTP68	0
TaSTP55	TaSTP63	0
TaSTP55	TaSTP67	0
TaSTP55	TaSTP62	0
TaSTP55	TaSTP69	0
TaSTP55	TaSTP70	0
TaSTP55	TaSTP61	0
TaSTP55	TaSTP66	0
TaSTP59	TaSTP64	0
TaSTP60	TaSTP65	0
TaSTP61	TaSTP66	0
TaSTP61	TaSTP67	0
TaSTP61	TaSTP68	0
TaSTP61	TaSTP69	0
TaSTP61	TaSTP63	0
TaSTP61	TaSTP62	0
TaSTP61	TaSTP70	0
TaSTP62	TaSTP67	0
TaSTP62	TaSTP63	0
TaSTP62	TaSTP68	0
TaSTP62	TaSTP69	0
TaSTP62	TaSTP66	0
TaSTP62	TaSTP70	0
TaSTP63	TaSTP68	0
TaSTP63	TaSTP67	0
TaSTP63	TaSTP69	0
TaSTP63	TaSTP70	0
TaSTP63	TaSTP66	0
TaSTP66	TaSTP67	0
TaSTP66	TaSTP68	0
TaSTP66	TaSTP69	0
TaSTP66	TaSTP70	0
TaSTP67	TaSTP68	0
TaSTP67	TaSTP69	0
TaSTP67	TaSTP70	0
TaSTP68	TaSTP69	0
TaSTP68	TaSTP70	0
TaSTP69	TaSTP70	0
TaSTP71	TaSTP76	0
TaSTP71	TaSTP74	0
TaSTP74	TaSTP76	0
TaSTP75	TaSTP41	4e-162
TaSTP77	TaSTP80	0
TaSTP78	TaSTP81	0
TaSTP78	TaSTP79	0
TaSTP79	TaSTP81	0
