# Supplementary material for: The Sugar Transporter family in wheat (Triticum aestivum. L): genome-wide identification, classification, and expression profiling during stress in seedlings
Source: PeerJ. 2021 May 4;9:e11371. doi: 10.7717/peerj.11371 (PMC8103919; doi:10.7717/peerj.11371)
Supplement: Table S5 [file peerj-09-11371-s005.xlsx]

## Sheet: Wheat-Brachypodium_distachyon
Additional file Table S5 One-to-one orthologous relationships between wheat and other three plant species.
TaSTP Gene Name	TaSTP Gene ID	Brachypodium_distachyon Gene ID	Ka	Ks	Ka_Ks	Selection pressure
TaSTP3	TraesCS1A02G219500.1	KQK21214	0.379413	1.1927	0.318114	Purifying selection
TaSTP3	TraesCS1A02G219500.1	KQJ97806	0.0564846	0.400316	0.1411	Purifying selection
TaSTP5	TraesCS1B02G232900.1	KQJ97806	0.067391	0.359278	0.187573	Purifying selection
TaSTP5	TraesCS1B02G232900.1	KQK15772	0.393415	1.01589	0.387262	Purifying selection
TaSTP10	TraesCS1D02G221100.1	KQJ97806	0.0651229	0.381529	0.170689	Purifying selection
TaSTP12	TraesCS2A02G205500.1	KQK15772	0.0364391	0.236663	0.15397	Purifying selection
TaSTP13	TraesCS2A02G259500.1	KQK21214	0.0587314	0.484484	0.121224	Purifying selection
TaSTP19	TraesCS2B02G232900.1	KQK15772	0.0399631	0.248041	0.161115	Purifying selection
TaSTP21	TraesCS2B02G338400.1	KQJ82915	0.204791	0.454497	0.450587	Purifying selection
TaSTP21	TraesCS2B02G338400.1	KQK00003	0.324881	0.627382	0.517836	Purifying selection
TaSTP22	TraesCS2B02G338500.1	KQJ82917	0.0617209	0.23584	0.261707	Purifying selection
TaSTP24	TraesCS2B02G338700.1	PNT68886	0.771453	2.43656	0.316615	Purifying selection
TaSTP26	TraesCS2B02G339100.1	KQJ82921	0.272347	0.56324	0.483536	Purifying selection
TaSTP27	TraesCS2D02G264200.1	KQK21214	0.0587137	0.480263	0.122253	Purifying selection
TaSTP28	TraesCS2D02G318200.1	KQK00003	0.323022	0.659086	0.490107	Purifying selection
TaSTP28	TraesCS2D02G318200.1	KQJ82915	0.206791	0.446624	0.463009	Purifying selection
TaSTP29	TraesCS2D02G318300.1	KQJ82917	0.065079	0.261592	0.24878	Purifying selection
TaSTP31	TraesCS2D02G318500.1	PNT68886	0.798724	2.13539	0.37404	Purifying selection
TaSTP32	TraesCS2D02G319100.1	KQJ82923	0.0251337	0.248873	0.10099	Purifying selection
TaSTP41	TraesCS4A02G066200.1	KQK22858	0.0329015	0.290084	0.11342	Purifying selection
TaSTP44	TraesCS4B02G243500.1	KQK22858	0.0324375	0.280917	0.11547	Purifying selection
TaSTP48	TraesCS4D02G243100.1	KQK22858	0.0324399	0.296053	0.109575	Purifying selection
TaSTP53	TraesCS5A02G226500.1	KQJ90241	0.024901	0.209736	0.118725	Purifying selection
TaSTP60	TraesCS5B02G180800.1	KQJ89835	0.0428343	0.34891	0.122766	Purifying selection
TaSTP61	TraesCS5B02G225100.1	KQJ90241	0.0263821	0.24178	0.109116	Purifying selection
TaSTP65	TraesCS5D02G187100.1	KQJ89835	0.0480428	0.329504	0.145803	Purifying selection
TaSTP66	TraesCS5D02G233900.1	KQJ90241	0.0280269	0.23537	0.119076	Purifying selection
TaSTP71	TraesCS6A02G134000.1	KQJ93434	0.0863059	0.392505	0.219885	Purifying selection
TaSTP74	TraesCS6B02G162200.1	KQJ93434	0.0881973	0.4058	0.217342	Purifying selection
TaSTP76	TraesCS6D02G123300.1	KQJ93434	0.0867588	0.403641	0.214941	Purifying selection

## Sheet: Wheat-Foxtail millet
Additional file Table S4 One-to-one orthologous relationships between wheat and other three plant species.
TaSTP Gene Name	TaSTP Gene ID	Foxtail millet Gene ID	Ka	Ks	Ka_Ks	Selection pressure
TaSTP3	TraesCS1A02G219500.1	KQK89914	0.128086	0.716911	0.178664	Purifying selection
TaSTP5	TraesCS1B02G232900.1	KQK89914	0.141572	0.700623	0.202066	Purifying selection
TaSTP10	TraesCS1D02G221100.1	KQK89914	0.129212	0.705391	0.183177	Purifying selection
TaSTP13	TraesCS2A02G259500.1	KQL22110	0.155689	0.448384	0.347222	Purifying selection
TaSTP17	TraesCS2A02G340900.1	KQL30153	0.678372	1.58814	0.42715	Purifying selection
TaSTP17	TraesCS2A02G340900.1	KQL30153	0.678372	1.58814	0.42715	Purifying selection
TaSTP18	TraesCS2A02G341400.1	KQL30150	0.320696	0.576114	0.556654	Purifying selection
TaSTP14	TraesCS2A02G340600.1	KQL30150	0.335915	0.5585	0.60146	Purifying selection
TaSTP14	TraesCS2A02G340600.1	KQK97521	0.110485	0.331497	0.333291	Purifying selection
TaSTP12	TraesCS2A02G205500.1	KQL26237	0.0508657	0.307052	0.165658	Purifying selection
TaSTP21	TraesCS2B02G338400.1	KQL30150	0.342096	0.583291	0.586492	Purifying selection
TaSTP21	TraesCS2B02G338400.1	KQK97521	0.112432	0.335916	0.334703	Purifying selection
TaSTP24	TraesCS2B02G338700.1	KQL30153	0.738515	1.55357	0.475367	Purifying selection
TaSTP19	TraesCS2B02G232900.1	KQL26237	0.0517183	0.319845	0.161698	Purifying selection
TaSTP20	TraesCS2B02G282400.1	KQL22110	0.157335	0.466533	0.337244	Purifying selection
TaSTP28	TraesCS2D02G318200.1	KQL30150	0.342159	0.588454	0.581455	Purifying selection
TaSTP28	TraesCS2D02G318200.1	KQK97521	0.113477	0.339676	0.334075	Purifying selection
TaSTP31	TraesCS2D02G318500.1	KQL30153	0.728127	1.41275	0.515397	Purifying selection
TaSTP27	TraesCS2D02G264200.1	KQL22110	0.156077	0.441007	0.35391	Purifying selection
TaSTP41	TraesCS4A02G066200.1	KQK91933	0.048609	0.283947	0.171191	Purifying selection
TaSTP44	TraesCS4B02G243500.1	KQK91933	0.0383356	0.257496	0.148878	Purifying selection
TaSTP47	TraesCS4B02G371700.2	KQK89914	0.160548	1.21827	0.131784	Purifying selection
TaSTP47	TraesCS4B02G371700.2	KQK93099	0.0633519	0.735312	0.0861564	Purifying selection
TaSTP50	TraesCS4D02G365800.1	KQK89914	0.172071	1.13673	0.151373	Purifying selection
TaSTP50	TraesCS4D02G365800.1	KQK93099	0.0630249	0.71576	0.0880531	Purifying selection
TaSTP48	TraesCS4D02G243100.1	KQK91933	0.0365111	0.264778	0.137893	Purifying selection
TaSTP58	TraesCS5A02G542600.2	KQK93099	0.0652439	0.773055	0.0843975	Purifying selection
TaSTP58	TraesCS5A02G542600.2	KQK89914	0.175649	1.14952	0.152801	Purifying selection
TaSTP52	TraesCS5A02G182600.1	KQL24144	0.0662074	0.33981	0.194837	Purifying selection
TaSTP53	TraesCS5A02G226500.1	KQL24486	0.0515754	0.261247	0.19742	Purifying selection
TaSTP60	TraesCS5B02G180800.1	KQL24144	0.0632786	0.372864	0.16971	Purifying selection
TaSTP61	TraesCS5B02G225100.1	KQL24486	0.0600634	0.28991	0.207179	Purifying selection
TaSTP66	TraesCS5D02G233900.1	KQL24486	0.0591174	0.271905	0.217419	Purifying selection
TaSTP74	TraesCS6B02G162200.1	KQL28645	0.135628	0.372025	0.364568	Purifying selection
TaSTP71	TraesCS6A02G134000.1	KQL28645	0.134474	0.343607	0.391359	Purifying selection
TaSTP76	TraesCS6D02G123300.1	KQL28645	0.134432	0.37692	0.356659	Purifying selection

## Sheet: Rice-Wheat
Additional file Table S4 One-to-one orthologous relationships between wheat and other three plant species.
Rice Gene ID	TaSTP Gene Name	TaSTP Gene ID	Ka	Ks	Ka_Ks	Selection pressure
LOC_Os10g41190.1	TaSTP3	TraesCS1A02G219500.1	0.075715	0.682243	0.110979	Purifying selection
LOC_Os10g41190.1	TaSTP5	TraesCS1B02G232900.1	0.08524	0.647582	0.131628	Purifying selection
LOC_Os10g41190.1	TaSTP10	TraesCS1D02G221100.1	0.0817454	0.736076	0.111056	Purifying selection
LOC_Os07g37320.1	TaSTP12	TraesCS2A02G205500.1	0.042231	0.252672	0.167138	Purifying selection
LOC_Os07g01560.1	TaSTP13	TraesCS2A02G259500.1	0.071276	0.348565	0.204484	Purifying selection
LOC_Os07g37320.1	TaSTP19	TraesCS2B02G232900.1	0.0426356	0.273463	0.15591	Purifying selection
LOC_Os04g38220.1	TaSTP21	TraesCS2B02G338400.1	0.230973	0.439003	0.526131	Purifying selection
LOC_Os04g38280.1	TaSTP26	TraesCS2B02G339100.1	0.196335	0.685177	0.286546	Purifying selection
LOC_Os07g01560.1	TaSTP27	TraesCS2D02G264200.1	0.0723616	0.36471	0.198408	Purifying selection
LOC_Os04g37970.1	TaSTP28	TraesCS2D02G318200.1	0.207372	0.527323	0.393254	Purifying selection
LOC_Os04g37980.1	TaSTP29	TraesCS2D02G318300.1	0.304292	0.515912	0.589814	Purifying selection
LOC_Os04g38220.1	TaSTP32	TraesCS2D02G319100.1	0.0530253	0.282563	0.187659	Purifying selection
LOC_Os03g11900.1	TaSTP41	TraesCS4A02G066200.1	0.0588774	0.307164	0.19168	Purifying selection
LOC_Os03g11900.1	TaSTP44	TraesCS4B02G243500.1	0.0519701	0.290513	0.178891	Purifying selection
LOC_Os03g11900.1	TaSTP48	TraesCS4D02G243100.1	0.0529079	0.282874	0.187037	Purifying selection
LOC_Os09g24924.1	TaSTP53	TraesCS5A02G226500.1	0.0500966	0.234128	0.21397	Purifying selection
LOC_Os03g01170.1	TaSTP58	TraesCS5A02G542600.2	0.128945	0.86122	0.149724	Purifying selection
LOC_Os09g24924.1	TaSTP61	TraesCS5B02G225100.1	0.0511703	0.258715	0.197787	Purifying selection
LOC_Os09g24924.1	TaSTP66	TraesCS5D02G233900.1	0.0530352	0.262538	0.20201	Purifying selection
LOC_Os02g06540.1	TaSTP71	TraesCS6A02G134000.1	0.117038	0.45596	0.256685	Purifying selection
LOC_Os02g06540.1	TaSTP74	TraesCS6B02G162200.1	0.117503	0.477791	0.24593	Purifying selection
LOC_Os02g06540.1	TaSTP76	TraesCS6D02G123300.1	0.119009	0.475395	0.250337	Purifying selection
LOC_Os06g04900.1	TaSTP80	TraesCS7D02G080200.1	0.110231	0.370443	0.297565	Purifying selection
