# Supplementary material for: The Sugar Transporter family in wheat (Triticum aestivum. L): genome-wide identification, classification, and expression profiling during stress in seedlings
Source: PeerJ. 2021 May 4;9:e11371. doi: 10.7717/peerj.11371 (PMC8103919; doi:10.7717/peerj.11371)
Supplement: Table S6 [file peerj-09-11371-s006.xlsx]

## Sheet: Sheet1
Table S6: The Ka, Ks and Ka/Ks ratios of TaSTP paralogous pairs
Tandem repeat gene pairs	Ka	Ks	Ka/Ks	P-value
TaSTP1_TaSTP9	0.00851546	0.255669	0.0333065	1.17815e-35
TaSTP1_TaSTP72	1.10542	0.809202	1.36606	5.69393e-21
TaSTP3_TaSTP5	0.0140848	0.201696	0.0698319	8.85026e-26
TaSTP3_TaSTP10	0.0144573	0.236835	0.0610439	4.49027e-30
TaSTP3_TaSTP50	0.10989	1.69098	0.0649864	1.26511e-172
TaSTP3_TaSTP46	0.110685	1.95301	0.0566742	2.49885e-194
TaSTP4_TaSTP11	0.00422948	0.122102	0.034639	3.53206e-17
TaSTP4_TaSTP6	0.00802431	0.161223	0.0497714	1.58579e-19
TaSTP5_TaSTP10	0.0195887	0.184672	0.106073	2.00121e-21
TaSTP5_TaSTP50	0.122389	1.77777	0.068844	1.06089e-186
TaSTP5_TaSTP46	0.120258	2.07705	0.0578984	5.72583e-213
TaSTP6_TaSTP11	0.00476715	0.146307	0.0325833	1.3179e-20
TaSTP7_TaSTP33	0.132206	1.4786	0.0894128	3.25522e-144
TaSTP7_TaSTP35	0.993757	1.01482	0.979246	0.525758
TaSTP9_TaSTP1	0.00851546	0.255669	0.0333065	1.17815e-35
TaSTP9_TaSTP72	0.145664	1.87726	0.077594	4.1015e-197
TaSTP10_TaSTP50	0.12317	1.91359	0.0643659	9.40397e-203
TaSTP10_TaSTP46	0.122579	2.16926	0.0565073	8.04026e-223
TaSTP12_TaSTP19	0.0024078	0.221224	0.010884	8.45785e-29
TaSTP12_TaSTP20	0.110022	1.85815	0.0592106	0
TaSTP13_TaSTP27	0.000121803	0.121803	0.001	0
TaSTP13_TaSTP20	0.00278664	0.234389	0.0118889	1.07647e-31
TaSTP13_TaSTP37	0.0874348	1.5468	0.0565262	1.97843e-154
TaSTP13_TaSTP39	0.0874488	1.61747	0.0540651	2.06677e-164
TaSTP13_TaSTP36	0.0945222	1.9941	0.0474008	0
TaSTP13_TaSTP34	0.0937608	1.96256	0.0477748	3.24456e-201
TaSTP13_TaSTP40	0.0937868	1.90364	0.049267	6.47997e-196
TaSTP14_TaSTP21	0.00401523	0.102649	0.039116	3.30989e-15
TaSTP14_TaSTP28	0.00439709	0.141538	0.0310666	1.11191e-20
TaSTP15_TaSTP29	0.0103545	0.158215	0.0654461	5.80312e-21
TaSTP15_TaSTP22	0.0103834	0.139971	0.0741824	5.75073e-19
TaSTP15_TaSTP23	0.931951	1.33529	0.697941	7.73609e-17
TaSTP16_TaSTP23	0.994795	1.01371	0.981342	0.561359
TaSTP16_TaSTP30	0.0341235	0.311559	0.109525	4.91264e-34
TaSTP17_TaSTP31	0.002848	0.182885	0.0155726	1.60712e-25
TaSTP18_TaSTP32	0.00672258	0.152949	0.0439531	1.50964e-20
TaSTP18_TaSTP26	0.00942406	0.105736	0.0891279	6.85197e-13
TaSTP20_TaSTP27	0.00213659	0.191775	0.0111412	9.91175e-27
TaSTP20_TaSTP37	0.0879248	1.41109	0.0623097	1.90198e-139
TaSTP20_TaSTP39	0.0873296	1.42205	0.061411	3.01502e-143
TaSTP20_TaSTP36	0.0952443	1.7276	0.0551308	5.53823e-174
TaSTP20_TaSTP40	0.0946965	1.62509	0.0582716	6.07561e-163
TaSTP20_TaSTP34	0.0950574	1.75186	0.0542607	3.94861e-174
TaSTP21_TaSTP28	0.00286225	0.119977	0.0238567	2.19307e-17
TaSTP22_TaSTP29	0.0117738	0.146362	0.0804433	4.55146e-18
TaSTP22_TaSTP23	0.931924	1.31197	0.710324	7.83318e-16
TaSTP22_TaSTP30	0.173788	1.71959	0.101064	1.6655e-161
TaSTP23_TaSTP30	0.991871	1.02278	0.969782	0.337421
TaSTP23_TaSTP29	0.933697	1.30289	0.716634	1.21726e-14
TaSTP26_TaSTP32	0.00687185	0.154623	0.0444427	1.21016e-21
TaSTP27_TaSTP37	0.0867423	1.5472	0.0560642	4.91381e-155
TaSTP27_TaSTP39	0.0877859	1.71033	0.0513268	1.02441e-169
TaSTP27_TaSTP36	0.0940154	2.01201	0.0467271	0
TaSTP27_TaSTP34	0.09416	1.97118	0.0477683	7.13172e-203
TaSTP27_TaSTP40	0.0940598	1.89904	0.0495303	1.29096e-194
TaSTP33_TaSTP38	0.012093	0.261997	0.046157	6.58575e-35
TaSTP33_TaSTP35	0.957762	1.12118	0.854246	4.25382e-07
TaSTP34_TaSTP40	0.00639828	0.112115	0.0570687	2.22875e-17
TaSTP34_TaSTP36	0.00790718	0.199345	0.0396658	4.2743e-29
TaSTP34_TaSTP39	0.0523223	0.734185	0.0712658	1.20089e-76
TaSTP34_TaSTP37	0.0578174	0.723579	0.0799047	5.55377e-74
TaSTP35_TaSTP38	0.947057	1.15335	0.82114	9.50868e-11
TaSTP36_TaSTP40	0.00984602	0.20678	0.0476158	5.26111e-29
TaSTP36_TaSTP39	0.0510014	0.834816	0.0610929	5.46159e-87
TaSTP36_TaSTP37	0.0537651	0.828962	0.0648583	6.91187e-87
TaSTP37_TaSTP39	0.00138275	0.115821	0.0119386	1.73244e-20
TaSTP37_TaSTP40	0.0629356	0.792356	0.0794284	7.00645e-81
TaSTP39_TaSTP40	0.0629937	0.782685	0.0804841	1.57379e-79
TaSTP41_TaSTP48	0.00244932	0.390675	0.00626947	7.04718e-39
TaSTP41_TaSTP44	0.00275107	0.38562	0.00713416	4.59217e-45
TaSTP42_TaSTP69	0.00623786	0.171572	0.036357	5.16674e-26
TaSTP42_TaSTP63	0.0282781	0.615153	0.0459692	3.62009e-70
TaSTP42_TaSTP67	0.0312794	0.614427	0.0509083	9.69215e-72
TaSTP42_TaSTP68	0.0246463	0.675885	0.0364652	1.35854e-80
TaSTP42_TaSTP55	0.0258736	0.712384	0.0363197	6.37815e-82
TaSTP42_TaSTP70	0.0268998	0.476918	0.0564033	9.78267e-57
TaSTP42_TaSTP54	0.0303711	0.69217	0.043878	1.14478e-79
TaSTP42_TaSTP62	0.0329139	0.623898	0.0527553	4.70534e-71
TaSTP42_TaSTP53	0.0584936	1.04978	0.0557198	3.7065e-104
TaSTP42_TaSTP61	0.0584492	0.926998	0.0630521	5.72423e-94
TaSTP42_TaSTP66	0.067975	1.06938	0.0635646	7.20119e-106
TaSTP43_TaSTP77	0.0128576	0.417828	0.0307725	2.70388e-48
TaSTP43_TaSTP80	0.0137587	0.302817	0.0454357	2.28441e-40
TaSTP44_TaSTP48	0.000347138	0.209513	0.00165688	0
TaSTP44_TaSTP75	0.941162	1.17997	0.797615	4.21079e-14
TaSTP45_TaSTP49	0.00742784	0.179197	0.0414508	1.38525e-25
TaSTP45_TaSTP56	0.00807027	0.206097	0.0391577	1.91699e-29
TaSTP46_TaSTP50	0.0072641	0.124389	0.0583983	2.60481e-17
TaSTP48_TaSTP75	0.933922	1.20668	0.773957	2.17543e-18
TaSTP49_TaSTP56	0.00341332	0.201676	0.0169247	2.35268e-28
TaSTP51_TaSTP59	0.0128665	0.654031	0.0196726	2.25329e-69
TaSTP51_TaSTP64	0.0108483	0.661365	0.0164029	1.08844e-75
TaSTP52_TaSTP65	0.0053946	0.249609	0.0216122	1.30653e-28
TaSTP52_TaSTP60	0.0154218	0.258412	0.059679	1.33788e-27
TaSTP53_TaSTP66	0.00346226	0.177294	0.0195284	1.19364e-19
TaSTP53_TaSTP61	0.0031176	0.148189	0.021038	3.90034e-21
TaSTP53_TaSTP67	0.0609308	0.838071	0.0727037	4.94714e-83
TaSTP53_TaSTP54	0.0607006	0.903823	0.0671598	4.59952e-91
TaSTP53_TaSTP68	0.0645319	0.941387	0.0685499	1.74852e-94
TaSTP53_TaSTP69	0.0601561	1.10037	0.054669	8.63756e-107
TaSTP53_TaSTP63	0.0651793	1.05784	0.0616156	5.41402e-103
TaSTP53_TaSTP55	0.0654468	1.05345	0.062126	1.65521e-104
TaSTP53_TaSTP62	0.0649531	0.922331	0.0704227	1.76336e-88
TaSTP53_TaSTP70	0.530979	2.84267	0.186789	0
TaSTP54_TaSTP67	0.00616604	0.188887	0.0326441	1.0947e-27
TaSTP54_TaSTP62	0.00881038	0.137953	0.0638652	1.57756e-18
TaSTP54_TaSTP63	0.0454744	0.455395	0.099857	1.99587e-46
TaSTP54_TaSTP68	0.0419942	0.513441	0.0817897	5.18672e-55
TaSTP54_TaSTP55	0.0438392	0.571422	0.0767194	3.2159e-61
TaSTP54_TaSTP69	0.0352736	0.802383	0.043961	9.85121e-87
TaSTP54_TaSTP66	0.0636858	0.867173	0.0734408	7.37715e-87
TaSTP54_TaSTP61	0.0644382	0.83779	0.0769146	1.00328e-84
TaSTP54_TaSTP70	0.0554317	0.838384	0.0661174	3.60709e-86
TaSTP55_TaSTP68	0.00274774	0.0939585	0.0292442	5.48364e-15
TaSTP55_TaSTP63	0.0022702	0.151169	0.0150176	2.55549e-25
TaSTP55_TaSTP67	0.0252525	0.416659	0.060607	4.76806e-48
TaSTP55_TaSTP62	0.0296211	0.500967	0.0591278	1.14778e-55
TaSTP55_TaSTP69	0.0281001	0.730159	0.0384849	1.79572e-82
TaSTP55_TaSTP70	0.0415597	0.713383	0.0582573	5.00731e-78
TaSTP55_TaSTP61	0.0689072	0.905443	0.0761033	9.98757e-91
TaSTP55_TaSTP66	0.0675668	1.03256	0.0654361	1.18349e-104
TaSTP59_TaSTP64	0.00952314	0.450714	0.021129	3.38731e-55
TaSTP60_TaSTP65	0.00937132	0.215942	0.0433973	4.01056e-26
TaSTP61_TaSTP66	0.00399793	0.128043	0.0312233	5.86823e-18
TaSTP61_TaSTP67	0.062835	0.800886	0.0784569	1.0824e-78
TaSTP61_TaSTP68	0.0660496	0.881779	0.0749049	9.1674e-88
TaSTP61_TaSTP69	0.0619036	1.03637	0.059731	2.88419e-101
TaSTP61_TaSTP63	0.0678434	0.930695	0.0728954	8.03921e-91
TaSTP61_TaSTP62	0.0681043	0.893506	0.0762214	3.3795e-86
TaSTP61_TaSTP70	0.528237	2.78845	0.189438	0
TaSTP62_TaSTP67	0.00441283	0.163176	0.0270434	3.01523e-24
TaSTP62_TaSTP63	0.0496562	0.472167	0.105167	1.26879e-44
TaSTP62_TaSTP68	0.0459786	0.5465	0.0841329	3.10072e-54
TaSTP62_TaSTP69	0.037389	0.680524	0.0549414	9.45167e-74
TaSTP62_TaSTP66	0.0677088	0.879392	0.076995	1.4196e-84
TaSTP62_TaSTP70	0.0520502	0.766291	0.0679249	4.28339e-77
TaSTP63_TaSTP68	0.00391655	0.1513	0.025886	5.6118e-24
TaSTP63_TaSTP67	0.026975	0.325564	0.0828562	2.29153e-35
TaSTP63_TaSTP69	0.0311698	0.627319	0.0496873	1.00665e-69
TaSTP63_TaSTP70	0.0456646	0.628842	0.072617	7.26607e-66
TaSTP63_TaSTP66	0.068025	0.989866	0.0687215	4.44631e-99
TaSTP66_TaSTP67	0.0623182	0.837954	0.0743694	1.12361e-81
TaSTP66_TaSTP68	0.0652405	0.964818	0.0676195	4.82699e-96
TaSTP66_TaSTP69	0.071234	1.16514	0.0611376	2.52122e-111
TaSTP66_TaSTP70	0.610375	2.18877	0.278867	0
TaSTP67_TaSTP68	0.0385267	0.505485	0.0762173	8.25692e-54
TaSTP67_TaSTP69	0.0343932	0.632872	0.0543446	1.00091e-70
TaSTP67_TaSTP70	0.0466193	0.736971	0.063258	6.63988e-77
TaSTP68_TaSTP69	0.0277262	0.672603	0.0412222	1.91549e-77
TaSTP68_TaSTP70	0.0426617	0.700801	0.0608756	1.31404e-77
TaSTP69_TaSTP70	0.0311674	0.446571	0.0697928	7.56626e-50
TaSTP71_TaSTP76	0.0046147	0.121092	0.038109	1.8125e-14
TaSTP71_TaSTP74	0.00726433	0.161325	0.0450291	7.49951e-14
TaSTP74_TaSTP76	0.00264797	0.132413	0.0199978	5.80688e-17
TaSTP75_TaSTP41	0.119867	3.43672	0.0348785	0
TaSTP77_TaSTP80	0.00854259	0.271003	0.0315221	1.19769e-37
TaSTP78_TaSTP81	0.00214932	0.144376	0.014887	4.25276e-24
TaSTP78_TaSTP79	0.00360645	0.179485	0.0200933	1.53903e-28
TaSTP79_TaSTP81	0.00166957	0.173431	0.00962667	7.2444e-29
