# Supplementary material for: The Sugar Transporter family in wheat (Triticum aestivum. L): genome-wide identification, classification, and expression profiling during stress in seedlings
Source: PeerJ. 2021 May 4;9:e11371. doi: 10.7717/peerj.11371 (PMC8103919; doi:10.7717/peerj.11371)
Supplement: Supplemental Information 11 [file peerj-09-11371-s011.xlsx]

## Sheet: Sheet1
Three days after stress					First True leaf		Second True leaf
	Root Length	Root Width	Stem Length	Stem Diameter	Length	Width	Length	Width
Control	34	0.5	29	1.24	66	3.48	71	3.15
	31	0.42	26	1.16	71	2.8	44	1.65
	42	0.43	26	1.18	78	3.11	48	2.17
NACL	32	0.34	25	1.02	78	2.71	24	1.34
	25	0.38	25	1.22	81	3.33	29	1.13
	35	0.38	26	1.24	75	2.45	22	1.37
PEG6000	59	0.5	23	1.18	51	3.25	85	3.09
	52	0.37	24	1.4	80	2.84	76	2.21
	48	0.45	25	1.15	67	2.44	59	2.25
NACL+PEG6000	36	0.34	22	1.06	95	2.78	36	1.35
	47	0.42	24	1.1	96	3.47	32	1.27
	40	0.4	22	1.05	92	2.85	28	1.25
Six days after stress					First True leaf		Second True leaf
	Root Length	Root Width	Stem Length	Stem Diameter	Length	Width	Length	Width
Control	36	0.33	28	1.51	84	2.9	88	2.6
	34	0.35	26	1.4	72	2.82	106	2.71
	37	0.37	26	1.38	87	3.11	72	2.91
NACL	35	0.3	23	1.29	92	3.18	28	1.11
	40	0.28	25	1.46	107	3.3	34	1.09
	25	0.2	26	1.35	87	2.15	37	1.23
PEG6000	101	0.18	24	1.29	86	2.46	101	2.22
	70	0.17	23	1.06	66	2.2	87	2.4
	83	0.15	25	1.04	77	2.87	95	2.53
NACL+PEG6000	42	0.17	21	1.01	97	1.93	27	1.07
	37	0.22	23	1	85	2.46	24	1.13
	39	0.2	23	0.85	87	2.84	21	1
Nine days after stress					First True leaf		Second True leaf
	Root Length	Root Width	Stem Length	Stem Diameter	Length	Width	Length	Width
Control	42	0.24	24	1.16	75	2.67	92	2.65
	47	0.38	25	1.35	65	3.3	95	2.67
	46	0.34	23	1.4	57	3	90	2.31
NACL	38	0.24	20	1.11	81	2.31	23	1.11
	31	0.2	22	0.95	75	2.45	21	1.05
	35	0.3	23	1.04	76	2.8	20	1.15
PEG6000	150	0.25	24	1.14	95	2.27	101	2.27
	105	0.16	22	1.05	85	2.31	93	2.36
	112	0.27	23	1	96	2.5	101	2.34
NACL+PEG6000	37	0.21	23	0.97	91	2.3	27	1
	42	0.17	24	0.81	89	2	39	1.23
	39	0.2	23	0.7	90	2.14	28	1.07
Note：The above data is in millimeters
