# Supplementary material for: The Sugar Transporter family in wheat (Triticum aestivum. L): genome-wide identification, classification, and expression profiling during stress in seedlings
Source: PeerJ. 2021 May 4;9:e11371. doi: 10.7717/peerj.11371 (PMC8103919; doi:10.7717/peerj.11371)
Supplement: Supplemental Information 12 [file peerj-09-11371-s012.xlsx]

## Sheet: RAW DATA
Sample Name	Target Name	CT	SQ	Cq mean	Cq Std. Dev	△ct	△ct mean	△△ct	-△△ct	2^-△△ct	2^-△△ct mean	2^-△△ct Std.Dev
root CK	TaSTP12	21.2935		21.4736	0.156802	0.0584304	0.238533	-0.180103	0.180103	1.13296	1.00402	0.11216
root CK	TaSTP12	21.5798				0.344678		0.106145	-0.106145	0.929068
root CK	TaSTP12	21.5476				0.312491		0.0739581	-0.0739581	0.950028
root CK	TaSTP41	22.8493		22.5941	0.317688	1.61415	1.35898	0.255175	-0.255175	0.837886	1.01674	0.232616
root CK	TaSTP41	22.6947				1.45962		0.100645	-0.100645	0.932616
root CK	TaSTP41	22.2383				1.00316		-0.35582	0.35582	1.27971
root CK	TaSTP48	22.8127		23.045	0.207686	1.57764	1.80989	-0.232253	0.232253	1.17467	1.00706	0.148879
root CK	TaSTP48	23.2129				1.97776		0.16787	-0.16787	0.890156
root CK	TaSTP48	23.1094				1.87427		0.0643832	-0.0643832	0.956354
root CK	TaSTP65	23.7488		23.2307	0.455181	2.5137	1.9956	0.518104	-0.518104	0.698289	1.03168	0.295641
root CK	TaSTP65	22.8951				1.65995		-0.335644	0.335644	1.26194
root CK	TaSTP65	23.0482				1.81314		-0.18246	0.18246	1.13482
root CK	LHZ ACTIN	21.5106		21.2351	0.243396	0.275525	1.18424e-15
root CK	LHZ ACTIN	21.0493				-0.185787
root CK	LHZ ACTIN	21.1454				-0.0897382
root PEG	TaSTP12	20.2198		20.3362	0.100812	0.0440394	0.160412	-0.194494	0.194494	1.14432	1.05738	0.0753107
root PEG	TaSTP12	20.3919				0.216126		-0.0224069	0.0224069	1.01565
root PEG	TaSTP12	20.3968				0.22107		-0.017463	0.017463	1.01218
root PEG	TaSTP41	21.5377		21.8971	0.318011	1.36194	1.7214	0.00296211	-0.00296211	0.997949	0.790943	0.181922
root PEG	TaSTP41	22.0119				1.83617		0.477192	-0.477192	0.718375
root PEG	TaSTP41	22.1418				1.9661		0.607122	-0.607122	0.656505
root PEG	TaSTP48	18.5027		18.6508	0.132983	-1.67302	-1.5249	-3.48292	3.48292	11.1805	10.1185	0.948764
root PEG	TaSTP48	18.6899				-1.48588		-3.29578	3.29578	9.82036
root PEG	TaSTP48	18.76				-1.41579		-3.22568	3.22568	9.35461
root PEG	TaSTP65	22.5129		22.463	0.131811	2.33716	2.28725	0.34156	-0.34156	0.789188	0.819275	0.076414
root PEG	TaSTP65	22.5626				2.38682		0.391219	-0.391219	0.762485
root PEG	TaSTP65	22.3135				2.13777		0.142173	-0.142173	0.906153
root PEG	LHZ ACTIN	20.2617		20.1757	0.10712	0.0859553	0
root PEG	LHZ ACTIN	20.0557				-0.120006
root PEG	LHZ ACTIN	20.2098				0.0340506
root Nacl	TaSTP12	21.6369		21.6082	0.277784	-0.288406	-0.317125	-0.526939	0.526939	1.44087	1.48824	0.289365
root Nacl	TaSTP12	21.3172				-0.608154		-0.846687	0.846687	1.79837
root Nacl	TaSTP12	21.8705				-0.0548166		-0.29335	0.29335	1.22548
root Nacl	TaSTP41	23.143		22.7957	0.303352	1.21763	0.870351	-0.141352	0.141352	1.10294	1.42309	0.28065
root Nacl	TaSTP41	22.6617				0.736369		-0.622608	0.622608	1.53966
root Nacl	TaSTP41	22.5824				0.657057		-0.70192	0.70192	1.62667
root Nacl	TaSTP48	23.6633		23.5756	0.0771001	1.738	1.65027	-0.071895	0.071895	1.0511	1.11805	0.0589217
root Nacl	TaSTP48	23.5186				1.59328		-0.216615	0.216615	1.162
root Nacl	TaSTP48	23.5449				1.61953		-0.190357	0.190357	1.14105
root Nacl	TaSTP65	23.7248		23.6994	0.272647	1.79942	1.77401	-0.196173	0.196173	1.14566	1.18006	0.224877
root Nacl	TaSTP65	23.9584				2.03307		0.0374692	-0.0374692	0.974363
root Nacl	TaSTP65	23.4149				1.48955		-0.506045	0.506045	1.42015
root Nacl	LHZ ACTIN	21.7909		21.9253	0.137312	-0.134454	1.18424e-15
root Nacl	LHZ ACTIN	22.0653				0.140002
root Nacl	LHZ ACTIN	21.9198				-0.00554784
root PEG+Nacl	TaSTP12	21.918		22.1183	0.262301	-1.02973	-0.829439	-1.26826	1.26826	2.40871	2.11898	0.366822
root PEG+Nacl	TaSTP12	22.4152				-0.532533		-0.771066	0.771066	1.70653
root PEG+Nacl	TaSTP12	22.0217				-0.926057		-1.16459	1.16459	2.2417
root PEG+Nacl	TaSTP41	23.8059		23.9664	0.227041	0.858126	1.01867	-0.500851	0.500851	1.41505	1.18258	0.211973
root PEG+Nacl	TaSTP41	24.127				1.17921		-0.179766	0.179766	1.1327
root PEG+Nacl	TaSTP41	Undetermined							0	1
root PEG+Nacl	TaSTP48	24.6195		24.623	0.282864	1.67177	1.67528	-0.13812	0.13812	1.10047	1.11189	0.216573
root PEG+Nacl	TaSTP48	24.9076				1.95988		0.149991	-0.149991	0.901256
root PEG+Nacl	TaSTP48	24.3419				1.39419		-0.415704	0.415704	1.33395
root PEG+Nacl	TaSTP65	23.753		23.5429	0.186654	0.805209	0.595153	-1.19039	1.19039	2.28214	2.65429	0.332627
root PEG+Nacl	TaSTP65	23.3961				0.448325		-1.54727	1.54727	2.92264
root PEG+Nacl	TaSTP65	23.4797				0.531926		-1.46367	1.46367	2.75809
root PEG+Nacl	LHZ ACTIN	22.7468		22.9477	0.268528	-0.20099	1.18424e-15
root PEG+Nacl	LHZ ACTIN	22.8438				-0.103978
root PEG+Nacl	LHZ ACTIN	23.2527				0.304969
stem CK	TaSTP12	20.137		20.1591	0.0871235	0.332984	0.35501	-0.0220267	0.0220267	1.01538	1.00121	0.0597843
stem CK	TaSTP12	20.0851				0.281014		-0.0739962	0.0739962	1.05263
stem CK	TaSTP12	20.2551				0.451033		0.0960229	-0.0960229	0.935609
stem CK	TaSTP41	21.8323		21.784	0.122687	2.02827	1.9799	0.0483704	-0.0483704	0.967028	1.00245	0.0869571
stem CK	TaSTP41	21.8751				2.07103		0.0911293	-0.0911293	0.938788
stem CK	TaSTP41	21.6445				1.8404		-0.1395	0.1395	1.10152
stem CK	TaSTP48	17.8676		18.1757	0.351082	-1.93642	-1.62841	-0.308011	0.308011	1.238	1.01935	0.237164
stem CK	TaSTP48	18.5579				-1.24614		0.382272	-0.382272	0.767228
stem CK	TaSTP48	18.1014				-1.70267		-0.0742613	0.0742613	1.05282
stem CK	TaSTP65	20.7389		20.7137	0.0611125	0.934832	0.909627	0.025205	-0.025205	0.982681	1.0006	0.042834
stem CK	TaSTP65	20.644				0.839944		-0.0696837	0.0696837	1.04949
stem CK	TaSTP65	20.7582				0.954106		0.0444787	-0.0444787	0.96964
stem CK	LHZ ACTIN	19.6801		19.8041	0.126475	-0.123933	1.18424e-15
stem CK	LHZ ACTIN	19.9329				0.128873
stem CK	LHZ ACTIN	19.7991				-0.0049394
stem PEG	TaSTP12	20.5709		20.4831	0.117702	0.968125	0.880274	0.613115	-0.613115	0.653784	0.696395	0.0579024
stem PEG	TaSTP12	20.529				0.926156		0.571145	-0.571145	0.673082
stem PEG	TaSTP12	20.3493				0.746541		0.39153	-0.39153	0.762321
stem PEG	TaSTP41	21.7211		21.8218	0.19141	2.11825	2.21901	0.138355	-0.138355	0.908554	0.852118	0.108476
stem PEG	TaSTP41	21.7018				2.09903		0.119131	-0.119131	0.920742
stem PEG	TaSTP41	22.0426				2.43976		0.459856	-0.459856	0.727059
stem PEG	TaSTP48	18.5343		18.5777	0.121787	-1.06852	-1.02515	-0.043375	0.043375	1.03052	1.00235	0.082862
stem PEG	TaSTP48	18.7152				-0.887609		0.137537	-0.137537	0.90907
stem PEG	TaSTP48	18.4835				-1.11931		-0.094162	0.094162	1.06745
stem PEG	TaSTP65	20.9875		20.7746	0.271048	1.38473	1.17182	0.475099	-0.475099	0.719417	0.843935	0.164338
stem PEG	TaSTP65	20.4695				0.866698		-0.0429293	0.0429293	1.0302
stem PEG	TaSTP65	20.8669				1.26405		0.354421	-0.354421	0.782184
stem PEG	LHZ ACTIN	19.605		19.6028	0.0527357	0.00214831	1.18424e-15
stem PEG	LHZ ACTIN	19.549				-0.0537771
stem PEG	LHZ ACTIN	19.6544				0.0516287
stem Nacl	TaSTP12	21.078		21.1954	0.101969	0.718482	0.835937	0.363472	-0.363472	0.777292	0.717727	0.0516971
stem Nacl	TaSTP12	21.2613				0.901803		0.546793	-0.546793	0.68454
stem Nacl	TaSTP12	21.247				0.887527		0.532516	-0.532516	0.691348
stem Nacl	TaSTP41	22.3288		22.3554	0.16408	1.96934	1.99589	-0.0105584	0.0105584	1.00735	0.99321	0.111258
stem Nacl	TaSTP41	22.2062				1.8467		-0.133201	0.133201	1.09672
stem Nacl	TaSTP41	22.5311				2.17162		0.191722	-0.191722	0.87556
stem Nacl	TaSTP48	20.4912		20.21	0.250532	0.131715	-0.149487	0.281202	-0.281202	0.822905	1.00982	0.168003
stem Nacl	TaSTP48	20.1282				-0.231261		-0.0817744	0.0817744	1.05832
stem Nacl	TaSTP48	20.0106				-0.348914		-0.199427	0.199427	1.14824
stem Nacl	TaSTP65	24.1278		24.0915	0.037815	3.76834	3.73198	2.85871	-2.85871	0.137861	0.141412	0.00371157
stem Nacl	TaSTP65	24.0942				3.73473		2.8251	-2.8251	0.14111
stem Nacl	TaSTP65	24.0524				3.69286		2.78323	-2.78323	0.145266
stem Nacl	LHZ ACTIN	20.4041		20.3595	0.0441935	0.044637	-1.18424e-15
stem Nacl	LHZ ACTIN	20.3586				-0.000900904
stem Nacl	LHZ ACTIN	20.3158				-0.0437361
stem PEG+Nacl	TaSTP12	21.2352		21.5381	0.315808	0.664553	0.967406	0.309543	-0.309543	0.806897	0.664511	0.142786
stem PEG+Nacl	TaSTP12	21.5136				0.942921		0.587911	-0.587911	0.665306
stem PEG+Nacl	TaSTP12	21.8654				1.29474		0.939733	-0.939733	0.521329
stem PEG+Nacl	TaSTP41	23.9749		23.6869	0.297743	3.40417	3.11624	1.42427	-1.42427	0.372607	0.461436	0.095629
stem PEG+Nacl	TaSTP41	23.3803				2.80957		0.829674	-0.829674	0.562656
stem PEG+Nacl	TaSTP41	23.7057				3.13497		1.15507	-1.15507	0.449043
stem PEG+Nacl	TaSTP48	20.0234		19.6882	0.293331	-0.547261	-0.882503	0.335242	-0.335242	0.792651	1.01334	0.193878
stem PEG+Nacl	TaSTP48	19.5624				-1.00826		-0.125757	0.125757	1.09108
stem PEG+Nacl	TaSTP48	19.4787				-1.09199		-0.209484	0.209484	1.15627
stem PEG+Nacl	TaSTP65	24.8151		24.5995	0.247345	4.24442	4.02879	3.33479	-3.33479	0.0991123	0.116241	0.0203783
stem PEG+Nacl	TaSTP65	24.3295				3.75878		2.84915	-2.84915	0.138778
stem PEG+Nacl	TaSTP65	24.6539				4.08316		3.17353	-3.17353	0.110834
stem PEG+Nacl	LHZ ACTIN	20.8177		20.5707	0.213996	0.247002	1.18424e-15
stem PEG+Nacl	LHZ ACTIN	20.4411				-0.129566
stem PEG+Nacl	LHZ ACTIN	20.4533				-0.117437
leaf CK	TaSTP12	21.0938		21.1059	0.0454228	0.768111	0.780259	-0.0121485	0.0121485	1.00846	1.00033	0.031306
leaf CK	TaSTP12	21.0678				0.742146		-0.0381133	0.0381133	1.02677
leaf CK	TaSTP12	21.1562				0.830521		0.0502618	-0.0502618	0.965761
leaf CK	TaSTP41	21.9923		21.9998	0.194463	1.66666	1.6741	-0.00744311	0.00744311	1.00517	1.00605	0.134779
leaf CK	TaSTP41	22.1979				1.87218		0.198078	-0.198078	0.871711
leaf CK	TaSTP41	21.8091				1.48346		-0.190634	0.190634	1.14127
leaf CK	TaSTP48	19.2327		19.251	0.0955827	-1.09302	-1.07472	-0.0183029	0.0183029	1.01277	1.00145	0.0657031
leaf CK	TaSTP48	19.1658				-1.15983		-0.0851078	0.0851078	1.06077
leaf CK	TaSTP48	19.3544				-0.971309		0.103411	-0.103411	0.93083
leaf CK	TaSTP65	23.6237		23.5061	0.13392	3.29803	3.18045	0.117575	-0.117575	0.921736	1.0029	0.0942859
leaf CK	TaSTP65	23.3604				3.03468		-0.145775	0.145775	1.10632
leaf CK	TaSTP65	23.5343				3.20866		0.0282001	-0.0282001	0.980643
leaf CK	LHZ ACTIN	20.1634		20.3257	0.364858	-0.16228	1.18424e-15
leaf CK	LHZ ACTIN	20.7435				0.417845
leaf CK	LHZ ACTIN	20.0701				-0.255565
leaf PEG	TaSTP12	21.1257		21.2454	0.153343	1.143	1.26267	-0.119669	0.119669	1.08649	1.00371	0.10392
leaf PEG	TaSTP12	21.4182				1.43552		0.172855	-0.172855	0.887085
leaf PEG	TaSTP12	21.1922				1.20948		-0.0531864	0.0531864	1.03755
leaf PEG	TaSTP41	22.2392		22.186	0.151796	2.25649	2.20331	0.0531788	-0.0531788	0.96381	1.00375	0.107984
leaf PEG	TaSTP41	22.0148				2.03208		-0.17123	0.17123	1.12602
leaf PEG	TaSTP41	22.3041				2.32136		0.118052	-0.118052	0.921431
leaf PEG	TaSTP48	18.6192		18.805	0.272417	-1.36349	-1.17765	-0.185842	0.185842	1.13748	1.01151	0.180179
leaf PEG	TaSTP48	18.6782				-1.30452		-0.12687	0.12687	1.09192
leaf PEG	TaSTP48	19.1178				-0.864933		0.312712	-0.312712	0.805127
leaf PEG	TaSTP65	23.4403		23.4285	0.0674271	3.45765	3.44583	0.0118198	-0.0118198	0.991841	1.00073	0.0470358
leaf PEG	TaSTP65	23.4893				3.50657		0.0607357	-0.0607357	0.958775
leaf PEG	TaSTP65	23.356				3.37328		-0.0725555	0.0725555	1.05158
leaf PEG	LHZ ACTIN	20.0904		19.9827	0.0996472	0.107702	0
leaf PEG	LHZ ACTIN	19.9639				-0.0187836
leaf PEG	LHZ ACTIN	19.8938				-0.0889187
leaf Nacl	TaSTP12	20.8075		20.7234	0.117408	0.500641	0.416471	0.0841694	-0.0841694	0.943327	1.00224	0.0832076
leaf Nacl	TaSTP12	20.7733				0.466427		0.0499554	-0.0499554	0.965966
leaf Nacl	TaSTP12	20.5892				0.282347		-0.134125	0.134125	1.09743
leaf Nacl	TaSTP41	22.4458		22.8573	0.391923	2.13892	2.55044	-0.411512	0.411512	1.33008	1.02511	0.281783
leaf Nacl	TaSTP41	23.2262				2.91928		0.368842	-0.368842	0.774404
leaf Nacl	TaSTP41	22.9				2.59311		0.0426699	-0.0426699	0.970857
leaf Nacl	TaSTP48	18.5869		18.7491	0.141125	-1.71995	-1.55775	-0.162204	0.162204	1.119	1.00325	0.100631
leaf Nacl	TaSTP48	18.8167				-1.4902		0.0675532	-0.0675532	0.954255
leaf Nacl	TaSTP48	18.8438				-1.4631		0.0946509	-0.0946509	0.936499
leaf Nacl	TaSTP65	23.6372		23.6153	0.0437328	3.33035	3.30844	0.0219034	-0.0219034	0.984932	1.00031	0.0305766
leaf Nacl	TaSTP65	23.6438				3.3369		0.0284532	-0.0284532	0.980471
leaf Nacl	TaSTP65	23.565				3.25809		-0.0503565	0.0503565	1.03552
leaf Nacl	LHZ ACTIN	20.2513		20.3069	0.172259	-0.0556183	0
leaf Nacl	LHZ ACTIN	20.1693				-0.137579
leaf Nacl	LHZ ACTIN	20.5001				0.193197
leaf PEG+Nacl	TaSTP12	20.9113		20.9035	0.00682074	0.0891495	0.0813497	0.00779978	-0.00779978	0.994608	1.00001	0.0047219
leaf PEG+Nacl	TaSTP12	20.9006				0.0783958		-0.00295385	0.00295385	1.00205
leaf PEG+Nacl	TaSTP12	20.8987				0.0765038		-0.00484594	0.00484594	1.00336
leaf PEG+Nacl	TaSTP41	21.8924		21.9598	0.462062	1.07016	1.13758	-0.0674229	0.0674229	1.04784	1.0337	0.315857
leaf PEG+Nacl	TaSTP41	21.5351				0.712938		-0.424646	0.424646	1.34224
leaf PEG+Nacl	TaSTP41	22.4518				1.62965		0.492069	-0.492069	0.711005
leaf PEG+Nacl	TaSTP48	19.6664		19.536	0.434885	-1.1558	-1.28624	0.130442	-0.130442	0.913551	1.03177	0.325399
leaf PEG+Nacl	TaSTP48	19.0508				-1.77142		-0.485177	0.485177	1.39976
leaf PEG+Nacl	TaSTP48	19.8907				-0.931503		0.354735	-0.354735	0.782013
leaf PEG+Nacl	TaSTP65	22.1561		22.3737	0.207274	1.33394	1.55154	-0.217597	0.217597	1.1628	1.00695	0.145943
leaf PEG+Nacl	TaSTP65	22.5689				1.74666		0.195119	-0.195119	0.873501
leaf PEG+Nacl	TaSTP65	22.3962				1.57402		0.0224787	-0.0224787	0.98454
leaf PEG+Nacl	LHZ ACTIN	20.7858		20.8222	0.0540987	-0.0364399	0
leaf PEG+Nacl	LHZ ACTIN	20.7965				-0.0257206
leaf PEG+Nacl	LHZ ACTIN	20.8844				0.0621605

## Sheet: DATA ANAYLISIS
Sample	Target	relative expression level	2^-△△ct Std.Dev					Sample	Target	relative expression level	2^-△△ct Std.Dev						Sample	Target	relative expression level	2^-△△ct Std.Dev					Sample	Target	relative expression level	2^-△△ct Std.Dev
TaSTP48	leaf CK	1.00145	0.0657031					TaSTP65	leaf CK	1.0029	0.0942859						TaSTP12	leaf CK	1.00033	0.031306					TaSTP41	leaf CK	1.00605	0.134779
TaSTP48	leaf Nacl	1.00325	0.100631					TaSTP65	leaf Nacl	1.00031	0.0305766						TaSTP12	leaf Nacl	1.00224	0.0832076					TaSTP41	leaf Nacl	1.02511	0.281783
TaSTP48	leaf PEG	1.01151	0.180179					TaSTP65	leaf PEG	1.00073	0.0470358						TaSTP12	leaf PEG	1.00371	0.10392					TaSTP41	leaf PEG	1.00375	0.107984
TaSTP48	leaf PEG+Nacl	1.03177	0.325399					TaSTP65	leaf PEG+Nacl	1.00695	0.145943						TaSTP12	leaf PEG+Nacl	1.00001	0.0047219					TaSTP41	leaf PEG+Nacl	1.0337	0.315857
TaSTP48	root CK	1.00706	0.148879					TaSTP65	root CK	1.03168	0.295641						TaSTP12	root CK	1.00402	0.11216					TaSTP41	root CK	1.01674	0.232616
TaSTP48	root Nacl	1.11805	0.0589217					TaSTP65	root Nacl	1.18006	0.224877						TaSTP12	root Nacl	1.48824	0.289365					TaSTP41	root Nacl	1.42309	0.28065
TaSTP48	root PEG	10.1185	0.948764					TaSTP65	root PEG	0.819275	0.076414						TaSTP12	root PEG	1.05738	0.0753107					TaSTP41	root PEG	0.790943	0.181922
TaSTP48	root PEG+Nacl	1.11189	0.216573					TaSTP65	root PEG+Nacl	2.65429	0.332627						TaSTP12	root PEG+Nacl	2.11898	0.366822					TaSTP41	root PEG+Nacl	1.18258	0.211973
TaSTP48	stem CK	1.01935	0.237164					TaSTP65	stem CK	1.0006	0.042834						TaSTP12	stem CK	1.00121	0.0597843					TaSTP41	stem CK	1.00245	0.0869571
TaSTP48	stem Nacl	1.00982	0.168003					TaSTP65	stem Nacl	0.141412	0.00371157						TaSTP12	stem Nacl	0.717727	0.0516971					TaSTP41	stem Nacl	0.99321	0.111258
TaSTP48	stem PEG	1.00235	0.082862					TaSTP65	stem PEG	0.843935	0.164338						TaSTP12	stem PEG	0.696395	0.0579024					TaSTP41	stem PEG	0.852118	0.108476
TaSTP48	stem PEG+Nacl	1.01334	0.193878					TaSTP65	stem PEG+Nacl	0.116241	0.0203783						TaSTP12	stem PEG+Nacl	0.664511	0.142786					TaSTP41	stem PEG+Nacl	0.461436	0.095629
